# Supplementary material for: Epigenome-wide association study and epigenetic age acceleration associated with cigarette smoking among Costa Rican adults
Source: Sci Rep. 2022 Mar 11;12:4277. doi: 10.1038/s41598-022-08160-w (PMC8917214; doi:10.1038/s41598-022-08160-w)
Supplement: Supplementary file 1 — Supplementary Information 1. [file 41598_2022_8160_MOESM1_ESM.xlsx]

## Sheet: Table S1 EWAS Full Results
CpG	chromosome	coefficient	p-value	false discovery rate	position	UCSC gene name	relation to island	Gene region feature
cg09935388	1	-5.29	2e-06	0.033997	92947588	GFI1;GFI1;GFI1	Island	Body;Body;Body
cg23079012	2	-0.46	4.59e-07	0.010014	8343710		OpenSea
cg23025288	2	-3.35	1.64e-06	0.028809	129000000		OpenSea
cg17087741	2	-2.75	1.14e-18	2.92e-13	233000000		N_Shore
cg03329539	2	-3.56	3.45e-08	0.00115	233000000		N_Shore
cg21566642	2	-10.18	2.15e-20	8.24e-15	233000000		Island
cg01940273	2	-6.61	4.15e-17	5.29e-12	233000000		Island
cg22812571	2	-6.17	1.66e-08	0.000605	233000000		S_Shore
cg08064403	3	-1.46	9.36e-09	0.000358	98240258	CLDND1;CLDND1;CLDND1;CLDND1;CLDND1;CLDND1	N_Shore	Body;Body;Body;Body;Body;Body
cg19859270	3	-1.76	3.56e-16	3.89e-11	98251294	GPR15	OpenSea	1stExon
cg04180924	3	-0.67	7.17e-08	0.001961	98272064		OpenSea
cg02978227	3	-2.54	1.04e-13	8.86e-09	98292027		OpenSea
cg02657160	3	-1.91	5.02e-07	0.010384	98311063	CPOX	N_Shore	Body
cg07943658	5	4.03	4.67e-08	0.001429	352001	AHRR;AHRR	OpenSea	Body;Body
cg05575921	5	-12.49	1.76e-38	1.35e-32	373378	AHRR	N_Shore	Body
cg26703534	5	-2.39	3.26e-07	0.007553	377358	AHRR	S_Shelf	Body
cg17287155	5	-1.09	1.16e-06	0.022693	393347	AHRR	OpenSea	Body
cg04551776	5	-2.48	6.92e-09	0.000294	393366	AHRR	OpenSea	Body
cg25648203	5	-3.81	2.25e-18	3.54e-13	395444	AHRR	OpenSea	Body
cg21161138	5	-3.71	1.06e-10	6.23e-06	399360	AHRR	OpenSea	Body
cg14580211	5	-4	2e-07	0.004935	150000000	C5orf62	S_Shelf	Body
cg14466441	6	-2.52	1.64e-13	1.26e-08	11392193		OpenSea
cg14753356	6	-3.64	1.28e-06	0.024478	30720108		OpenSea
cg24859433	6	-3.39	5.56e-12	3.54e-07	30720203		OpenSea
cg15342087	6	-2.62	3.19e-09	0.000163	30720209		OpenSea
cg26768182	9	-2.18	3.79e-08	0.001207	134000000		S_Shelf
cg10750182	10	-2.33	8.2e-08	0.002164	73497514	C10orf105;C10orf105;CDH23	OpenSea	5'UTR;1stExon;Body
cg21611682	11	-2.95	1.66e-06	0.028809	68138269	LRP5	OpenSea	Body
cg11660018	11	-3.76	8.71e-08	0.002224	86510915	PRSS23	N_Shore	TSS1500
cg23771366	11	-3.77	3.69e-07	0.0083	86510998	PRSS23	N_Shore	TSS1500
cg14391737	11	-7.79	9.26e-14	8.86e-09	86513429	PRSS23;PRSS23;PRSS23;PRSS23;PRSS23;PRSS23;PRSS23	S_Shore	5'UTR;Body;Body;5'UTR;Body;Body;Body
cg00475490	11	-2.85	6.73e-08	0.001909	86517110	PRSS23;PRSS23;PRSS23;PRSS23;PRSS23;PRSS23;PRSS23	OpenSea	5'UTR;Body;Body;5'UTR;Body;Body;Body
cg18234441	12	2.26	2.17e-06	0.036148	105000000	TXNRD1	OpenSea	Body
cg05284742	14	-2.34	3.45e-09	0.000165	93552128	ITPK1;ITPK1;ITPK1	OpenSea	Body;Body;Body
cg17738628	15	-2.18	1.6e-06	0.028809	67155520		OpenSea
cg18110140	15	-4.69	7.4e-09	0.000298	75350380		OpenSea
cg23161492	15	-4.82	2.59e-07	0.0062	90357202	ANPEP	N_Shore	5'UTR
cg17739917	17	-5.71	1.82e-12	1.26e-07	38477572	RARA;RARA;RARA	S_Shelf	5'UTR;5'UTR;5'UTR
cg13511253	18	-2.91	4.71e-07	0.010014	48141342	MAPK4;MAPK4;MAPK4	OpenSea	5'UTR;5'UTR;5'UTR
cg06991517	19	-0.97	1.42e-06	0.026467	8534174	HNRNPM;HNRNPM;HNRNPM	OpenSea	Body;Body;Body
cg03384915	19	-1.16	5.55e-09	0.00025	16986822	SIN3B	Island	Body
cg14712058	19	-2.49	6.31e-08	0.001858	16988083	SIN3B	N_Shore	Body
cg21911711	19	-5.26	1.83e-08	0.000636	16998668	F2RL3	N_Shore	TSS1500
cg03636183	19	-6.84	2.31e-18	3.54e-13	17000585	F2RL3	N_Shore	Body
cg04706667	19	-1.88	7.93e-07	0.015977	47129637	PTGIR	S_Shelf	TSS1500
cg05086879	22	-3	3.16e-09	0.000163	39861490	MGAT3	OpenSea	5'UTR

## Sheet: Table S2 EWAS Comparisons
	Our study			Joehanes 2019 current vs. never			Joehanes 2019 former vs. never			Gao 2015		Christiansen 2021 current vs. never			Christiansen 2021 former vs. never			Christiansen 2021 ethnic replication current vs. never			Domingo 2020 current vs. never				Barcelona 2019					Ringh 2019			Li 2018					Lee 2016
CpG	Coefficient	P-value		Coefficient	P-value		Coefficient	P-value		Gold Standard CpGs		Coefficient	P-value		Coefficient	P-value		Coefficient	P-value		Coefficient	AveExpr	P-value		Beta (Disc)	P-value (Disc)	Beta (Repli)	P-value (Repli)		Coefficient	P-value		Never smokers	Former smokers	Current smokers	P-value		Coefficient	P-value
cg00475490	-2.85	6.73e-08										-5	1.06e-67		-1.41088	1.04e-13		-81.2004	6.75e-92		-24.3909	-3.38213	6.59687e-18
cg01940273	-6.61	4.15e-17		-8.15	2.02925e-34		-2.3363	9.59859e-73		-		-15	1.09e-109		-3.24215	3.3e-14					-21.7997	0.309047	1.36689e-58		-5.9	6.48e-12	-8.3	2.52e-67					0.69 (0.04)	0.66 (0.05)	0.60 (0.05)	2.69e-41		-9	1.4e-06
cg02657160	-1.91	5.02e-07		-1.58	2.39317e-16		-0.514693	3.94359e-10		-											-11.4209	2.76726	5.17664e-11
cg02978227	-2.54	1.04e-13										-2	4.67e-31					-80.1193	7.01e-84		-14.2469	3.12644	2.09817e-13
cg03329539	-3.56	3.45e-08		-4.34	2.53917e-19		-1.10298	1.89121e-11		-											-10.2622	-0.831347	2.02927e-12										0.47 (0.05)	0.46 (0.05)	0.42 (0.04)	1.03e-25
cg03384915	-1.16	5.55e-09		-1.07	3.42251e-08																-8.33475	2.91499	1.02778e-07
cg03636183	-6.84	2.31e-18		-9.53	1.12265e-20		-2.67243	8.85202e-25		-											-22.0047	0.748964	5.84143e-52										0.72 (0.04)	0.70 (0.05)	0.64 (0.06)	2.86e-22		-12.8	2e-08
cg04180924	-0.67	7.17e-08																			-12.2068	3.65293	5.26988e-15
cg04551776	-2.48	6.92e-09		-2.44	5.7733e-31		-0.430787	2.70235e-07				-5	2.36e-44								-8.19013	1.76012	4.96009e-09
cg04706667	-1.88	7.93e-07
cg05086879	-3	3.16e-09		-2.71	2.09378e-19							-6	1.06e-45					-83.5177	4.11e-96		-14.5997	2.0505	5.28605e-16		-2.2	1.35e-06	-2.9	3.75e-48
cg05284742	-2.34	3.45e-09		-2.71	2.09378e-19		-0.582904	6.48322e-09		-		-6	7.81e-56		-0.776925	5.18e-06					-9.41331	1.96588	1.54096e-14										0.78 (0.03)	0.77 (0.03)	0.76 (0.04)	4.44e-16
cg05575921	-12.49	1.76e-38		-18.03	4.54959e-26		-4.06399	8.24213e-27		-		-25	2.9e-99		-3.67059	4.82e-18					-95.7135	2.60378	1.99058e-99		-15.2	2.61e-12	-15.4	2.46e-141					0.82 (0.04)	0.79 (0.05)	0.69 (0.08)	1.21e-14		-20.3	6.5e-13
cg06991517	-0.97	1.42e-06
cg07943658	4.03	4.67e-08										5	5.2e-25					42.906	8.55e-36		9.08807	-0.498024	1.8706e-08							29.4157	1.74287e-13
cg08064403	-1.46	9.36e-09																			-10.9292	2.45781	1.00058e-13
cg09935388	-5.29	2e-06		-8.32	3.14452e-17		-1.85	6.72964e-11		-		-14	9.24e-51		-1	5.1e-05					-29.287	1.95	6.17047e-25		-8	4.53e-10	-6.5	3.44e-61					0.82 (0.05)	0.81 (0.05)	0.75 (0.07)	5.9e-11
cg10750182	-2.33	8.2e-08		-1.88	6.24823e-19		-0.26	2.58384e-08				-4	1.11e-24								-5.842	1.0534	1.74884e-08										0.62 (0.03)	0.62 (0.03)	0.60 (0.03)	2.03e-06
cg11660018	-3.76	8.71e-08		-3.91	4.12163e-25		-1.57445	4.33817e-26		-		-9	1.81e-54		-2.1173	1.1e-07					-6.00347	0.28913	4.07413e-08										0.59 (0.04)	0.57 (0.04)	0.54 (0.04)	8.59e-12
cg13511253	-2.91	4.71e-07
cg14391737	-7.79	9.26e-14										-18	1.97e-92		-6.05604	4.39e-26		-95.7188	2.51e-145		-20.9664	-0.744471	2.17508e-24
cg14466441	-2.52	1.64e-13																			-9.41933	2.7563	2.15522e-09
cg14580211	-4	2e-07		-3.33	1.07261e-15		-0.832596	3.06561e-08		-		-6	6.59e-27								-12.7857	1.6152	1.95847e-13										0.76 (0.04)	0.75 (0.04)	0.73 (0.04)	1.63e-10
cg14712058	-2.49	6.31e-08		-1.38	9.0545e-15							-2	5.6e-15								-9.29914	1.84477	5.42028e-08
cg14753356	-3.64	1.28e-06		-3.78	9.23635e-18		-1.54557	9.6092e-13		-		-7	9.64e-45		-2.15894	1.75e-09					-15.1903	-0.0794697	4.34098e-21		-6.2	3.52e-08	-4	2.05e-20		-18.9537	7.51346e-11		0.47 (0.06)	0.45 (0.06)	0.43 (0.05)	2.77e-10
cg15342087	-2.62	3.19e-09		-3.06	1.62792e-17		-0.628509	1.63732e-12		-											-10.2639	3.00527	5.18687e-09							-17.06	4.85886e-09
cg17087741	-2.75	1.14e-18		-2.95	1.9279e-09		-0.593225	3.11926e-05				-4	1.1e-70		-0.280524	1.39e-06					-8.42521	3.42596	7.72657e-06
cg17287155	-1.09	1.16e-06		-2.68	5.38271e-17		-0.561418	1.00793e-07				-2	2.73e-30								-24.8776	4.04041	2.15765e-23										0.86 (0.03)	0.85 (0.03)	0.84 (0.03)	5.04e-10
cg17738628	-2.18	1.6e-06										-3	4.3e-27								-11.8095	-2.15667	2.88351e-10
cg17739917	-5.71	1.82e-12										-15	6.5e-92		-2.063	1.73e-06		-95.5049	8.71e-170		-28.362	-0.683181	1.89667e-56		-6.3	1.29e-08	-12.2	5.81e-68
cg18110140	-4.69	7.4e-09										-12	3.2e-63		-2.17611	9.35e-08		-71.6898	3.41e-82		-14.0099	0.143537	6.70945e-20
cg18234441	2.26	2.17e-06
cg19859270	-1.76	3.56e-16		-2.3	1.25483e-20		-0.765074	3.11267e-11		-											-17.5481	3.50666	2.98663e-24										0.93 (0.01)	0.93 (0.01)	0.92 (0.01)	6.02e-10		-2.7	1e-07
cg21161138	-3.71	1.06e-10		-5.3	4.4232e-16		-0.871383	1.55055e-14		-											-15.2317	1.18239	3.81938e-28										0.77 (0.03)	0.76 (0.04)	0.72 (0.05)	6.28e-10
cg21566642	-10.18	2.15e-20		-12.57	4.22278e-25		-4.34092	9.9864e-26		-		-16	1.6e-121		-4.02761	1.04e-25					-33.8951	0.105594	1.92e-67		-9	3.59e-11	-10.7	2.81e-72
cg21611682	-2.95	1.66e-06		-2.64	1.3456e-18		-0.581648	5.09937e-13		-		-6	9.4e-40								-8.02621	0.510664	1.14334e-13										0.61 (0.03)	0.60 (0.03)	0.58 (0.03)	1.01e-08
cg21911711	-5.26	1.83e-08																			-15.9571	2.14868	1.25875e-19
cg22812571	-6.17	1.66e-08
cg23025288	-3.35	1.64e-06										-2	5.3e-11								-8.2475	-1.9445	1.07126e-08
cg23079012	-0.46	4.59e-07		-2.23	2.71155e-17		-0.500784	1.39346e-08		-		-5	5.2e-49												-3.1	9.73e-07	-0.6	5.1e-26
cg23161492	-4.82	2.59e-07		-4.03	1.44883e-18		-1.12492	9.51484e-10		-		-7	2.2e-40								-11.0758	-1.07455	3.58098e-07										0.30 (0.05)	0.29 (0.05)	0.26 (0.05)	4.16e-08
cg23771366	-3.77	3.69e-07		-3.62	7.53445e-18		-1.67038	1.19746e-27		-
cg24859433	-3.39	5.56e-12		-3.1	3.27072e-12		-0.624707	8.44273e-12		-		-4	1.4e-51								-12.9133	2.86374	1.19177e-11							-18.9423	3.29117e-08		0.88 (0.02)	0.88 (0.02)	0.86 (0.02)	2.19e-07
cg25648203	-3.81	2.25e-18		-3.87	2.11847e-14		-0.409745	6.89098e-08		-		-6	1e-50								-17.6426	2.16497	4.91674e-25		-2.7	1.23e-06	-2.8	9.83e-54		-26.7917	9.09877e-15		0.84 (0.02)	0.83 (0.02)	0.81 (0.03)	1.12e-06		-7.9	6.2e-07
cg26703534	-2.39	3.26e-07		-4.09	1.22032e-21					-		-8	7.9e-59								-18.0468	1.3408	1.84155e-46		-3.9	7.07e-09	-4.6	6.42e-72					0.68 (0.03)	0.69 (0.03)	0.64 (0.03)	2.76e-06
cg26768182	-2.18	3.79e-08																			-13.127	2.44405	1.72181e-16
